# Supplementary material for: Early Cytoskeletal Remodeling Drives Hypertrophic Cardiomyopathy Pathogenesis in MYH6/7 Mutant hiPSC-Derived Cardiomyocytes
Source: J Cardiovasc Dev Dis. 2025 Dec 17;12(12):500. doi: 10.3390/jcdd12120500 (PMC12734156; doi:10.3390/jcdd12120500)
Supplement: Supplementary file 1 [file jcdd-12-00500-s001.zip]

Archive with 1 entries (1 files):
- jcdd-3964183-supplementary.pdf
